# Supplementary material for: Integrative proteomic analysis reveals the potential diagnostic marker and drug target for the Type‐2 diabetes mellitus
Source: J Diabetes Metab Disord. 2025 Jan 22;24(1):55. doi: 10.1007/s40200-025-01562-3 (PMC11754769; doi:10.1007/s40200-025-01562-3)
Supplement: Supplementary file 1 — Supplementary file1 (XLSX 31 KB) [file 40200_2025_1562_MOESM1_ESM.xlsx]

## Sheet: Description
Sheet	Description
a. Characteristic proteins.	The differentially expressed proteins of T2DM and control in cohort 1.
b. Pathways.	The pathway alterations of T2DM and control in cohort 1.

## Sheet: a. Characteristic proteins
Uniprot	Gene symbol	Log2FC	Adjusted P value	Label
Q5TZA2	CROCC	11.0226	4.34181e-26	Significantly up-regulated in T2DM
Q5JPH6	EARS2	10.694	2.48433e-06	Significantly up-regulated in T2DM
P21730	C5AR1	9.73832	1.66361e-07	Significantly up-regulated in T2DM
Q7L5N7	LPCAT2	9.51748	4.41802e-25	Significantly up-regulated in T2DM
Q92736	RYR2	9.49201	1.41086e-07	Significantly up-regulated in T2DM
O15394	NCAM2	8.6775	0.00154102	Significantly up-regulated in T2DM
Q4L235-1	AASDH	8.48065	1.61374e-05	Significantly up-regulated in T2DM
P04085	PDGFA	8.06263	0.00267726	Significantly up-regulated in T2DM
Q86YW5-2	TREML1	7.8211	0.000225771	Significantly up-regulated in T2DM
O75915	ARL6IP5	7.72092	0.000969767	Significantly up-regulated in T2DM
Q02318	CYP27A1	7.55688	0.00950825	Significantly up-regulated in T2DM
O75150	RNF40	7.49686	3.63055e-05	Significantly up-regulated in T2DM
P13073	COX4I1	7.36722	0.000629584	Significantly up-regulated in T2DM
Q96H15-1	TIMD4	7.23677	0.000225928	Significantly up-regulated in T2DM
Q15323	KRT31	7.22605	0.000192674	Significantly up-regulated in T2DM
P48506	GCLC	7.00126	0.00153668	Significantly up-regulated in T2DM
O75964	ATP5MG	6.94862	0.0012822	Significantly up-regulated in T2DM
P28065	PSMB9	6.84567	0.000517597	Significantly up-regulated in T2DM
Q6P3W7	SCYL2	6.80047	0.000260279	Significantly up-regulated in T2DM
P42356	PI4KA	6.66829	0.00330274	Significantly up-regulated in T2DM
O94823-1	ATP10B	6.6369	0.0180321	Significantly up-regulated in T2DM
Q9NRY5	FAM114A2	6.62155	0.00677993	Significantly up-regulated in T2DM
Q12860	CNTN1	6.48174	0.0141425	Significantly up-regulated in T2DM
P06132	UROD	6.46038	0.00888577	Significantly up-regulated in T2DM
Q9GZX5	ZNF350	6.44937	0.00845844	Significantly up-regulated in T2DM
O75368	SH3BGRL	6.41152	0.00444923	Significantly up-regulated in T2DM
O75094-1	SLIT3	6.34687	0.00373367	Significantly up-regulated in T2DM
Q96FZ7	CHMP6	6.32532	0.0176387	Significantly up-regulated in T2DM
Q13459-1	MYO9B	6.26664	0.0199715	Significantly up-regulated in T2DM
Q9NX76	CMTM6	6.1947	0.00981689	Significantly up-regulated in T2DM
Q9BWD1	ACAT2	6.18435	0.00450415	Significantly up-regulated in T2DM
P09497-1	CLTB	5.9717	1.32007e-16	Significantly up-regulated in T2DM
Q92530	PSMF1	5.90266	0.00981689	Significantly up-regulated in T2DM
O15265-2	ATXN7	5.89328	0.0246064	Significantly up-regulated in T2DM
Q13423	NNT	5.86613	0.0287521	Significantly up-regulated in T2DM
P51665	PSMD7	5.84831	0.000550797	Significantly up-regulated in T2DM
Q58EX7	PLEKHG4	5.82942	0.0240333	Significantly up-regulated in T2DM
O43681	GET3	5.82394	0.0180321	Significantly up-regulated in T2DM
Q13094	LCP2	5.80495	0.0109548	Significantly up-regulated in T2DM
O75396	SEC22B	5.79982	0.00492719	Significantly up-regulated in T2DM
Q15911-1	ZFHX3	5.76482	0.0287521	Significantly up-regulated in T2DM
Q9BTE3-1	MCMBP	5.75988	0.00279623	Significantly up-regulated in T2DM
O95865	DDAH2	5.69896	0.0187756	Significantly up-regulated in T2DM
P55145	MANF	5.62651	0.0192669	Significantly up-regulated in T2DM
P68032	ACTC1	5.624	0.044159	Significantly up-regulated in T2DM
Q15828	CST6	5.60437	0.0155202	Significantly up-regulated in T2DM
P31415	CASQ1	5.55798	0.0127584	Significantly up-regulated in T2DM
P61960	UFM1	5.55082	0.00706698	Significantly up-regulated in T2DM
Q96N67	DOCK7	5.54664	0.0246688	Significantly up-regulated in T2DM
Q9HBI6	CYP4F11	5.50502	0.0192052	Significantly up-regulated in T2DM
P27449	ATP6V0C	5.43873	0.00612127	Significantly up-regulated in T2DM
P53990-1	IST1	5.33736	0.0470122	Significantly up-regulated in T2DM
P18859	ATP5PF	5.31006	0.0199715	Significantly up-regulated in T2DM
Q5VTH9-1	DNAI4	5.20652	0.0392488	Significantly up-regulated in T2DM
O15173	PGRMC2	5.19584	0.0251322	Significantly up-regulated in T2DM
Q8TC12	RDH11	5.15686	0.020043	Significantly up-regulated in T2DM
P30046	DDT	5.11592	1.32348e-07	Significantly up-regulated in T2DM
O00501	CLDN5	5.10708	0.0165868	Significantly up-regulated in T2DM
P12821-1	ACE	5.0921	0.044159	Significantly up-regulated in T2DM
Q9Y2Y8	PRG3	5.08511	0.0392488	Significantly up-regulated in T2DM
P24903	CYP2F1	4.96114	0.0469682	Significantly up-regulated in T2DM
Q9H8W4	PLEKHF2	4.95543	0.0164138	Significantly up-regulated in T2DM
P67775	PPP2CA	4.95358	0.0226286	Significantly up-regulated in T2DM
Q15366-1	PCBP2	4.92677	0.0407584	Significantly up-regulated in T2DM
O60268-1	KIAA0513	4.9029	0.0139948	Significantly up-regulated in T2DM
Q6IAA8	LAMTOR1	4.89778	0.0219393	Significantly up-regulated in T2DM
P30273	FCER1G	4.84338	0.0164138	Significantly up-regulated in T2DM
Q6ULP2	AFTPH	4.8348	0.0228361	Significantly up-regulated in T2DM
Q6XQN6-1	NAPRT	4.79586	0.046886	Significantly up-regulated in T2DM
Q9Y2I6-1	NINL	4.7646	0.0217889	Significantly up-regulated in T2DM
P22531	SPRR2E	4.74862	0.0217914	Significantly up-regulated in T2DM
Q6ZVT6-1	CFAP20DC	4.70841	0.0171413	Significantly up-regulated in T2DM
Q6ZMW3	EML6	4.65652	0.0152668	Significantly up-regulated in T2DM
Q17RC7	EXOC3L4	4.64121	0.040061	Significantly up-regulated in T2DM
P13693	TPT1	4.6126	0.03923	Significantly up-regulated in T2DM
Q92882	OSTF1	4.51764	0.0475847	Significantly up-regulated in T2DM
P14406	COX7A2	4.51461	0.0219393	Significantly up-regulated in T2DM
P10606	COX5B	4.50937	0.0151665	Significantly up-regulated in T2DM
Q5VW32	BROX	4.48778	0.046886	Significantly up-regulated in T2DM
P09105	HBQ1	4.48509	0.0265548	Significantly up-regulated in T2DM
P15907	ST6GAL1	4.48262	0.00826823	Significantly up-regulated in T2DM
Q96AG4	LRRC59	4.46875	0.0157659	Significantly up-regulated in T2DM
P21796	VDAC1	4.4064	0.00806518	Significantly up-regulated in T2DM
Q9Y336	SIGLEC9	4.37062	0.00415804	Significantly up-regulated in T2DM
P13861	PRKAR2A	4.36112	0.025425	Significantly up-regulated in T2DM
Q8N335	GPD1L	4.33123	0.00806518	Significantly up-regulated in T2DM
P0DOX4	NA	4.32207	0.0331789	Significantly up-regulated in T2DM
O00410	IPO5	4.25667	0.0165876	Significantly up-regulated in T2DM
Q15208	STK38	4.23096	0.0470098	Significantly up-regulated in T2DM
P62140	PPP1CB	4.1437	0.00290472	Significantly up-regulated in T2DM
Q9P126	CLEC1B	4.1101	0.0249581	Significantly up-regulated in T2DM
P15529-2	CD46	3.83132	0.00841462	Significantly up-regulated in T2DM
Q9Y2Q0-2	ATP8A1	3.82307	0.0401183	Significantly up-regulated in T2DM
P43405-1	SYK	3.3597	0.00696626	Significantly up-regulated in T2DM
Q5XPI4	RNF123	3.28041	0.029134	Significantly up-regulated in T2DM
P17813	ENG	3.119	0.0246688	Significantly up-regulated in T2DM
P0C091	FREM3	3.06326	0.0459988	Significantly up-regulated in T2DM
Q9Y4D8-1	NA	3.01368	0.00999715	Significantly up-regulated in T2DM
Q12907	LMAN2	2.87743	0.047414	Significantly up-regulated in T2DM
P05362	ICAM1	2.86386	8.35197e-06	Significantly up-regulated in T2DM
Q6NXE6-1	ARMC6	2.3442	0.0251322	Significantly up-regulated in T2DM
P08174-5	CD55	2.10477	3.63055e-05	Significantly up-regulated in T2DM
Q15691	MAPRE1	1.99387	1.80878e-05	Significantly up-regulated in T2DM
Q9HCM2	PLXNA4	1.90399	1.2341e-07	Significantly up-regulated in T2DM
O75882-1	ATRN	1.80137	0.00330274	Significantly up-regulated in T2DM
Q3ZCW2	LGALSL	1.72086	0.00198583	Significantly up-regulated in T2DM
P29401-2	TKT	1.6363	0.00110832	Significantly up-regulated in T2DM
P13716-1	ALAD	1.63124	2.44981e-06	Significantly up-regulated in T2DM
P40925	MDH1	1.58839	0.0255848	Significantly up-regulated in T2DM
P62136-1	PPP1CA	1.58638	0.00696131	Significantly up-regulated in T2DM
O14745	SLC9A3R1	1.58081	0.00508022	Significantly up-regulated in T2DM
Q15942	ZYX	1.50335	0.00238559	Significantly up-regulated in T2DM
A0A0C4DH67	NA	1.50041	0.00612127	Significantly up-regulated in T2DM
Q9NRV9	HEBP1	1.47738	0.0057672	Significantly up-regulated in T2DM
Q99497	PARK7	1.39469	0.000517597	Significantly up-regulated in T2DM
P36871-1	PGM1	1.36122	0.00981689	Significantly up-regulated in T2DM
P27348	YWHAQ	1.29992	0.0392488	Significantly up-regulated in T2DM
P30626-1	SRI	1.24157	0.00950825	Significantly up-regulated in T2DM
P09382	LGALS1	1.23641	0.000509743	Significantly up-regulated in T2DM
P35613	BSG	1.2184	0.00110559	Significantly up-regulated in T2DM
P49327	FASN	1.21309	0.00849315	Significantly up-regulated in T2DM
P61952	GNG11	1.16305	0.00888577	Significantly up-regulated in T2DM
Q562R1	ACTBL2	1.15805	0.0158276	Significantly up-regulated in T2DM
P63261	ACTG1	1.1473	0.0165944	Significantly up-regulated in T2DM
O15511-1	ARPC5	1.14382	0.00508366	Significantly up-regulated in T2DM
P23229-6	ITGA6	1.1285	0.0049138	Significantly up-regulated in T2DM
Q9NRW1	RAB6B	1.1125	0.0272294	Significantly up-regulated in T2DM
P51452	DUSP3	1.10625	0.0367994	Significantly up-regulated in T2DM
P09972	ALDOC	1.10156	0.0165664	Significantly up-regulated in T2DM
P00915	CA1	1.10105	0.0137745	Significantly up-regulated in T2DM
P67936	TPM4	1.09714	0.0204162	Significantly up-regulated in T2DM
O43790	KRT86	1.09083	0.044159	Significantly up-regulated in T2DM
P06703	S100A6	1.08999	0.0292342	Significantly up-regulated in T2DM
Q9NVA2-1	SEPTIN11	1.07953	0.0231959	Significantly up-regulated in T2DM
P09493-8	TPM1	1.07797	9.91605e-05	Significantly up-regulated in T2DM
P07359	GP1BA	1.0508	0.0155202	Significantly up-regulated in T2DM
P68133	ACTA1	1.04059	0.0126079	Significantly up-regulated in T2DM
Q15833-1	STXBP2	1.02899	0.00198583	Significantly up-regulated in T2DM
Q15404-1	RSU1	1.02762	0.0346122	Significantly up-regulated in T2DM
Q01518-1	CAP1	1.02503	0.00500483	Significantly up-regulated in T2DM
P69905	HBA1	1.01809	0.0108173	Significantly up-regulated in T2DM
Q99439	CNN2	1.00726	0.00119425	Significantly up-regulated in T2DM
Q9BUL8	PDCD10	1.0045	0.00612421	Significantly up-regulated in T2DM
P04632	CAPNS1	1.0012	0.00696131	Significantly up-regulated in T2DM
Q14C86-3	GAPVD1	-1.01471	0.0288381	Significantly up-regulated in control
P46109	CRKL	-1.01529	0.00597987	Significantly up-regulated in control
NA	NA	-1.02302	0.00542691	Significantly up-regulated in control
Q03164	KMT2A	-1.02609	0.00278188	Significantly up-regulated in control
P04275	VWF	-1.06205	0.0126227	Significantly up-regulated in control
Q9BXR6	CFHR5	-1.11146	0.0255848	Significantly up-regulated in control
P41226	UBA7	-1.11219	0.00164473	Significantly up-regulated in control
Q9UK55	SERPINA10	-1.12568	0.00416885	Significantly up-regulated in control
Q5T749	KPRP	-1.12708	0.0313693	Significantly up-regulated in control
Q9BWP8-9	COLEC11	-1.17923	0.0270595	Significantly up-regulated in control
A0A0C4DH31	NA	-1.18059	0.0407584	Significantly up-regulated in control
P05534	NA	-1.2337	0.00677993	Significantly up-regulated in control
Q08830	FGL1	-1.23831	0.00470802	Significantly up-regulated in control
Q9NZN3	EHD3	-1.25484	0.000223389	Significantly up-regulated in control
Q9Y613	FHOD1	-1.26933	0.0270595	Significantly up-regulated in control
Q96HC4-4	PDLIM5	-1.29109	0.00246915	Significantly up-regulated in control
P15169	CPN1	-1.31671	0.010739	Significantly up-regulated in control
Q13315	ATM	-1.38193	0.00938626	Significantly up-regulated in control
P07203	GPX1	-1.39182	0.0249668	Significantly up-regulated in control
P10644	PRKAR1A	-1.42265	0.000517597	Significantly up-regulated in control
Q9UNF0	PACSIN2	-1.43287	0.00999715	Significantly up-regulated in control
Q96FJ2	DYNLL2	-1.44061	0.0342139	Significantly up-regulated in control
O15144	ARPC2	-1.50228	0.00981689	Significantly up-regulated in control
P19971	TYMP	-1.51295	0.000101808	Significantly up-regulated in control
P01903	HLA-DRA	-1.51517	0.0392488	Significantly up-regulated in control
Q9H0B8	CRISPLD2	-1.53956	0.00452014	Significantly up-regulated in control
Q92619	ARHGAP45	-1.56061	0.0171413	Significantly up-regulated in control
Q658P3-1	STEAP3	-1.56266	0.0159568	Significantly up-regulated in control
Q96BY6-1	DOCK10	-1.56504	0.0106578	Significantly up-regulated in control
P32942	ICAM3	-1.63168	0.000852987	Significantly up-regulated in control
Q4KWH8-2	PLCH1	-1.65572	0.00164473	Significantly up-regulated in control
Q9Y6C2	EMILIN1	-1.66242	0.0175405	Significantly up-regulated in control
P22303-1	ACHE	-1.66614	0.0249668	Significantly up-regulated in control
P00488	F13A1	-1.68049	0.00264935	Significantly up-regulated in control
Q9UKE5-4	TNIK	-1.73944	0.0334802	Significantly up-regulated in control
Q86WI1	PKHD1L1	-1.75659	7.19896e-08	Significantly up-regulated in control
Q13043-1	STK4	-1.76289	0.0151665	Significantly up-regulated in control
O15400-2	STX7	-1.7977	0.0189129	Significantly up-regulated in control
A0A075B6K5	NA	-1.90293	0.00238559	Significantly up-regulated in control
P20701-2	ITGAL	-1.92993	0.00234598	Significantly up-regulated in control
O95866-7	MPIG6B	-1.96176	0.0318851	Significantly up-regulated in control
Q9Y6Z7	COLEC10	-2.03694	0.00159056	Significantly up-regulated in control
Q8NI99	ANGPTL6	-2.06709	0.00746594	Significantly up-regulated in control
P19013	NA	-2.07984	0.00167548	Significantly up-regulated in control
P02671-1	FGA	-2.11221	0.00494497	Significantly up-regulated in control
P02675	FGB	-2.13334	0.00524967	Significantly up-regulated in control
Q96C24	SYTL4	-2.15226	7.30779e-09	Significantly up-regulated in control
O76074	PDE5A	-2.17391	0.00290472	Significantly up-regulated in control
Q27J81-2	INF2	-2.17574	1.2341e-07	Significantly up-regulated in control
P78527	PRKDC	-2.23505	0.0315028	Significantly up-regulated in control
P02679	FGG	-2.2671	0.00612127	Significantly up-regulated in control
P16402	H1-3	-2.36761	0.00154871	Significantly up-regulated in control
Q15084-1	PDIA6	-2.36985	1.86389e-08	Significantly up-regulated in control
P40197	GP5	-2.41762	0.000550797	Significantly up-regulated in control
P35232	PHB	-2.46945	0.028718	Significantly up-regulated in control
Q9Y251	HPSE	-2.47285	0.00278172	Significantly up-regulated in control
Q5D862	FLG2	-2.5424	0.0134309	Significantly up-regulated in control
P02751	FN1	-2.55553	0.0043566	Significantly up-regulated in control
P23276	KEL	-2.61605	0.00950825	Significantly up-regulated in control
P14923	JUP	-2.62979	0.00403394	Significantly up-regulated in control
Q16610	ECM1	-2.73884	0.00150634	Significantly up-regulated in control
P01701	NA	-2.82292	0.0249668	Significantly up-regulated in control
P11836	MS4A1	-2.87475	0.0152447	Significantly up-regulated in control
P09960-1	LTA4H	-3.09961	0.000961468	Significantly up-regulated in control
P20963-1	CD247	-3.19905	0.0397923	Significantly up-regulated in control
A0A087WSY6	NA	-3.39324	7.17849e-08	Significantly up-regulated in control
P11049-1	CD37	-3.41631	0.000986537	Significantly up-regulated in control
P07951-2	TPM2	-3.45025	0.0393494	Significantly up-regulated in control
Q8WZA0-2	LZIC	-3.53884	0.00777316	Significantly up-regulated in control
P17252	PRKCA	-3.5521	0.000550797	Significantly up-regulated in control
Q9ULH1-2	ASAP1	-3.61923	0.0151665	Significantly up-regulated in control
O14618	CCS	-3.77526	0.0499252	Significantly up-regulated in control
P40763-2	STAT3	-3.87153	0.0233068	Significantly up-regulated in control
Q8NCA5	FAM98A	-4.09383	0.0164138	Significantly up-regulated in control
P22692	IGFBP4	-4.29603	0.0246688	Significantly up-regulated in control
Q53GL0-1	PLEKHO1	-4.39718	0.00494497	Significantly up-regulated in control
Q13586	STIM1	-4.58068	0.0115382	Significantly up-regulated in control
Q8IY82	DRC7	-4.63043	0.00412968	Significantly up-regulated in control
NA	NA	-4.68264	0.00905844	Significantly up-regulated in control
P98082	DAB2	-4.76421	0.00631209	Significantly up-regulated in control
P51812	RPS6KA3	-4.85355	0.0156948	Significantly up-regulated in control
P38646	HSPA9	-4.87953	0.0176387	Significantly up-regulated in control
Q9HB71	CACYBP	-4.94779	0.0423025	Significantly up-regulated in control
O00237	RNF103	-4.96021	0.0107739	Significantly up-regulated in control
O94903	PLPBP	-5.03993	0.0426789	Significantly up-regulated in control
Q9UHQ9	CYB5R1	-5.0577	0.00290472	Significantly up-regulated in control
NA	NA	-5.17322	0.0282663	Significantly up-regulated in control
O00560-1	SDCBP	-5.20695	0.0164138	Significantly up-regulated in control
Q3T906	GNPTAB	-5.22481	0.0180941	Significantly up-regulated in control
A0A0C4DH32	NA	-5.24608	0.03349	Significantly up-regulated in control
Q8NBL1	POGLUT1	-5.36131	0.0282663	Significantly up-regulated in control
O60506	SYNCRIP	-5.39469	0.00236048	Significantly up-regulated in control
Q8NBF2-1	NHLRC2	-5.43306	0.00865071	Significantly up-regulated in control
P14384	CPM	-5.4496	0.0204334	Significantly up-regulated in control
Q4FZB7-1	KMT5B	-5.47208	0.0205903	Significantly up-regulated in control
Q8IY47	KBTBD2	-5.50902	0.00849315	Significantly up-regulated in control
Q14699	RFTN1	-5.50962	0.033981	Significantly up-regulated in control
P61758	VBP1	-5.53141	0.00445495	Significantly up-regulated in control
Q8TCG5-2	CPT1C	-5.59995	0.00477154	Significantly up-regulated in control
O15264	MAPK13	-5.62442	0.0283153	Significantly up-regulated in control
Q96H79	ZC3HAV1L	-5.62716	0.00764802	Significantly up-regulated in control
P35030	PRSS3	-5.8265	0.00981689	Significantly up-regulated in control
P19838	NFKB1	-5.86776	0.00592218	Significantly up-regulated in control
A0A0A0MRZ9	NA	-5.8995	0.00706698	Significantly up-regulated in control
A0A1B0GVM6	C11orf97	-6.02042	0.0219393	Significantly up-regulated in control
O60884	DNAJA2	-6.03386	0.00687435	Significantly up-regulated in control
P19320-1	VCAM1	-6.0384	0.00625118	Significantly up-regulated in control
Q8IZP7	HS6ST3	-6.07924	3.74134e-05	Significantly up-regulated in control
Q9NS84	CHST7	-6.25162	3.29569e-07	Significantly up-regulated in control
P56192	MARS1	-6.27041	0.0141425	Significantly up-regulated in control
Q7L7X3	TAOK1	-6.38238	0.000517597	Significantly up-regulated in control
A0A075B6J9	NA	-6.39772	0.00770923	Significantly up-regulated in control
O60229-6	KALRN	-6.40344	0.00290472	Significantly up-regulated in control
Q8N1Q1	CA13	-6.47256	0.0313693	Significantly up-regulated in control
P09668	CTSH	-6.47957	0.00824146	Significantly up-regulated in control
Q9H061-1	TMEM126A	-6.54246	0.00950825	Significantly up-regulated in control
P01877	NA	-6.59653	0.00509057	Significantly up-regulated in control
Q8TE77	SSH3	-6.64962	0.0287521	Significantly up-regulated in control
O00743	PPP6C	-6.65444	0.0115382	Significantly up-regulated in control
P78415	IRX3	-6.68559	0.0164975	Significantly up-regulated in control
P13797	PLS3	-6.75561	0.00444923	Significantly up-regulated in control
P20813	CYP2B6	-6.76576	0.00635454	Significantly up-regulated in control
Q9UHN6-1	CEMIP2	-6.91582	0.000455945	Significantly up-regulated in control
P48681	NES	-6.93169	0.00321112	Significantly up-regulated in control
Q96LB3-1	IFT74	-7.04309	0.0172908	Significantly up-regulated in control
P49736	MCM2	-7.07769	0.00246915	Significantly up-regulated in control
Q9C0F0	ASXL3	-7.09812	0.00463026	Significantly up-regulated in control
Q8TEP8-3	CEP192	-7.14189	0.00290472	Significantly up-regulated in control
Q9UDX4	SEC14L3	-7.23484	0.00314296	Significantly up-regulated in control
Q8NFW1	COL22A1	-7.26558	0.0165664	Significantly up-regulated in control
Q6S545-1	POTEH	-7.39144	0.00407747	Significantly up-regulated in control
P21589-1	NT5E	-7.416	0.00234598	Significantly up-regulated in control
O75122-3	CLASP2	-7.41651	0.00468828	Significantly up-regulated in control
O43504	LAMTOR5	-7.46216	0.00412968	Significantly up-regulated in control
Q96LP6	C12orf42	-7.46639	0.00472413	Significantly up-regulated in control
Q75N90	FBN3	-7.52478	0.00625118	Significantly up-regulated in control
Q8NDL9	AGBL5	-7.58421	0.0474971	Significantly up-regulated in control
P22695	UQCRC2	-7.74486	0.0143877	Significantly up-regulated in control
Q6PIU2	NCEH1	-7.75866	0.0054511	Significantly up-regulated in control
Q96A08	H2BC1	-7.83068	0.00472413	Significantly up-regulated in control
P07911	UMOD	-7.83829	0.006785	Significantly up-regulated in control
P51003	PAPOLA	-7.84179	0.00505801	Significantly up-regulated in control
Q6ZN44-1	UNC5A	-7.911	0.00234598	Significantly up-regulated in control
P56645	PER3	-7.92498	0.0025518	Significantly up-regulated in control
Q9Y2L9-1	LRCH1	-8.04998	0.00746594	Significantly up-regulated in control
Q9BQ90	KLHDC3	-8.08214	0.0119064	Significantly up-regulated in control
Q7RTS7	KRT74	-8.14516	0.0149393	Significantly up-regulated in control
Q6F5E8	CARMIL2	-8.15703	0.00508022	Significantly up-regulated in control
Q9ULV0	MYO5B	-8.18381	0.000127919	Significantly up-regulated in control
O95716	RAB3D	-8.19417	0.00171304	Significantly up-regulated in control
O00555-1	CACNA1A	-8.24756	0.00640971	Significantly up-regulated in control
P42768	WAS	-8.41194	0.000550797	Significantly up-regulated in control
Q96JM3	CHAMP1	-8.44945	0.0039468	Significantly up-regulated in control
Q99102-16	MUC4	-8.56045	0.0083131	Significantly up-regulated in control
P08397-1	HMBS	-8.5746	1.91117e-05	Significantly up-regulated in control
Q30KQ8	NA	-8.67119	0.000986537	Significantly up-regulated in control
P43681	CHRNA4	-8.7305	0.0153811	Significantly up-regulated in control
P31749	AKT1	-9.20595	0.00687435	Significantly up-regulated in control
Q7Z6K5	ARPIN	-9.2648	1.1927e-06	Significantly up-regulated in control
Q96JM2	ZNF462	-9.3873	3.74134e-05	Significantly up-regulated in control
Q8TCD6	PHOSPHO2	-9.6357	0.00416885	Significantly up-regulated in control
O00571	DDX3X	-10.0883	0.00290472	Significantly up-regulated in control
P21741	MDK	-11.2854	1.99513e-07	Significantly up-regulated in control
Q99426	TBCB	-11.3837	8.97268e-08	Significantly up-regulated in control

## Sheet: b. Pathways
Group	p-value	Pathway	Genes	Counts
T2DM	4.93554e-08	Neutrophil degranulation	ATP6V0C; FCER1G; ATP8A1; ALAD; CNN2; PSMD7; CD55; PGM1; ARPC5; CAP1; OSTF1; IST1; NAPRT; C5AR1; PRG3; SIGLEC9; ALDOC; CMTM6; LAMTOR1	19
	0.000676577	Metabolism	ALAD; COX5B; GNG11; PRKAR2A; MDH1; UROD; VDAC1; PI4KA; CYP2F1; CYP4F11; GCLC; ACAT2; FASN; ATP5MG; LPCAT2; BSG; PGM1; COX4I1; ALDOC; NNT; PPP1CB; PPP1CA; PPP2CA; ATP5PF; CYP27A1; NAPRT; RDH11; TKT; GPD1L; CA1; DDAH2	31
	0.00117005	Oxidative phosphorylation - Homo sapiens (human)	ATP6V0C; COX5B; ATP5PF; COX4I1; ATP5MG; COX7A2	6
	0.0045977	TP53 Regulates Metabolic Genes	COX4I1; YWHAQ; LAMTOR1; COX5B	4
	0.0204378	gluconeogenesis	ALDOC; MDH1	2
	0.038539	VEGFA-VEGFR2 Signaling Pathway	LRRC59; ACTG1; ENG; PPP2CA; PPP1CA; TKT; ICAM1; BSG	8
Control	0.0141757	Chemokine signaling pathway	AKT1; WAS	2
	0.0263541	Innate Immune System	WAS; RAB3D; DDX3X; MUC4	4
	0.0428169	Immune System	WAS; AKT1; RAB3D; DDX3X; MUC4	5
