# Supplementary material for: Integrative proteomic analysis reveals the potential diagnostic marker and drug target for the Type‐2 diabetes mellitus
Source: J Diabetes Metab Disord. 2025 Jan 22;24(1):55. doi: 10.1007/s40200-025-01562-3 (PMC11754769; doi:10.1007/s40200-025-01562-3)
Supplement: Supplementary file 2 — Supplementary file2 (XLSX 15 KB) [file 40200_2025_1562_MOESM2_ESM.xlsx]

## Sheet: Description
Sheet	Description
a. Characteristic proteins.	The differentially expressed proteins of T2DM and control in cohort 2.
b. Pathways.	The pathway alterations of T2DM and control in cohort 2.

## Sheet: a. Characteristic proteins
Uniprot	Gene symbol	Log2FC	Adjusted P value	Label
O75460	ERN1	1.04963	0.03	Significantly up-regulated in T2DM
P00915	CA1	2.28392	0.003	Significantly up-regulated in T2DM
P00918	CA2	1.9782	0.004	Significantly up-regulated in T2DM
P01160	NPPA	1.63227	0.026	Significantly up-regulated in T2DM
P02042	HBD	2.33914	0.001	Significantly up-regulated in T2DM
P02533	KRT14	4.47508	0.018	Significantly up-regulated in T2DM
P06703	S100A6	1.37295	0.004	Significantly up-regulated in T2DM
P07738	BPGM	1.58496	0.007	Significantly up-regulated in T2DM
P10599	TXN	1.02148	0.012	Significantly up-regulated in T2DM
P14174	MIF	1.13093	0.008	Significantly up-regulated in T2DM
P18065	IGFBP2	2.01792	0.024	Significantly up-regulated in T2DM
P26447	S100A4	1.28096	0.071	Significantly up-regulated in T2DM
P30041	PRDX6	1.37851	0.026	Significantly up-regulated in T2DM
P30043	BLVRB	2.07485	0.004	Significantly up-regulated in T2DM
P30046	DDT	1.05658	0.016	Significantly up-regulated in T2DM
P32119	PRDX2	2.19219	0.002	Significantly up-regulated in T2DM
P35908	KRT2	1.28688	0.013	Significantly up-regulated in T2DM
P68871	HBB	1.64155	0.004	Significantly up-regulated in T2DM
Q06830	PRDX1	1.40054	0.035	Significantly up-regulated in T2DM
Q5K130	CLLU1-AS1	1.95606	0.028	Significantly up-regulated in T2DM
Q6E0U4	DMKN	1.28096	0.025	Significantly up-regulated in T2DM
Q76M96	CCDC80	1.23266	0.036	Significantly up-regulated in T2DM
Q7KZ85	SUPT6H	1.66903	0.017	Significantly up-regulated in T2DM
A0A1S5UZ39	HBA2	1.77821	0.003	Significantly up-regulated in T2DM
B2M1S7	HBB	1.87184	0.026	Significantly up-regulated in T2DM
C8C504	HBB	2.05658	0.006	Significantly up-regulated in T2DM
E9LUX2	HBA2	1.79077	0.014	Significantly up-regulated in T2DM
E9PEW8	HBD	2.07039	0.01	Significantly up-regulated in T2DM
G3V1N2	HBA2	2.44361	0.002	Significantly up-regulated in T2DM
Q52MT0	HBB	2.12433	0.012	Significantly up-regulated in T2DM
Q5XTR9	HBD/HBB	2.5008	0.006	Significantly up-regulated in T2DM
Q9BWU5	HBB	2.30451	0.004	Significantly up-regulated in T2DM
Q9GZL9	HBB	2.5008	0.001	Significantly up-regulated in T2DM
Q9UNL6	HBG2	2.18903	0.032	Significantly up-regulated in T2DM
U3PXP0	HBA2	2.1635	0.005	Significantly up-regulated in T2DM
V9H1D9	V9H1D9	2.14731	0.004	Significantly up-regulated in T2DM
A0A075B6I4	IGLV10-54	-1.18442	0.003	Significantly up-regulated in control
A0A0B4J2H0	IGHV1-69D	-1.2863	0.043	Significantly up-regulated in control
O15078	CEP290	-2.18442	0.021	Significantly up-regulated in control
O96006	ZBED1	-2	0.013	Significantly up-regulated in control
P49454	CENPF	-1.05889	0.003	Significantly up-regulated in control
P62241	RPS8	-1.02915	0.048	Significantly up-regulated in control
Q01523	DEFA5	-1.02915	0.007	Significantly up-regulated in control
Q8N3L3	TXLNB	-2.39593	0.02	Significantly up-regulated in control
Q96QR1	SCGB3A1	-1.05889	0.022	Significantly up-regulated in control
Q9NP71	MLXIPL	-3.32193	0.006	Significantly up-regulated in control
A0A068LN03	A0A068LN03	-1.12029	0.011	Significantly up-regulated in control
A0A120HF66	A0A120HF66	-1.2863	0.003	Significantly up-regulated in control
A0A120HG39	A0A120HG39	-1.21759	0.038	Significantly up-regulated in control
A0A193CHR3	A0A193CHR3	-1.08927	0.002	Significantly up-regulated in control
A0A1B0GUS7	UNC13B	-1.02915	0.002	Significantly up-regulated in control
A0A1L2BU38	A0A1L2BU38	-1.94342	0.012	Significantly up-regulated in control
A0A1W2PQ80	IGLV10-54	-1.39593	0.006	Significantly up-regulated in control
A0A2U8J8I9	IgH	-1.02915	0.036	Significantly up-regulated in control
A0A2U8J8J8	IgH	-1.88897	0.014	Significantly up-regulated in control
A0A2U8J8R6	IgH	-1.2863	0.031	Significantly up-regulated in control
A2J1N9	A2J1N9	-1.152	0.038	Significantly up-regulated in control
A2J423	A2J423	-1.05889	0.0002	Significantly up-regulated in control
A2MYD1	V4-4	-1.47393	0.027	Significantly up-regulated in control
Q6VFQ6	HBB	-4.05889	0.048	Significantly up-regulated in control
Q7Z3Y5	VKA17	-1.47393	0.016	Significantly up-regulated in control

## Sheet: b. Pathways
Group	p-value	Pathway	Genes	Counts
T2DM	1.01726e-10	Cellular response to chemical stress	TXN; PRDX6; PRDX2; PRDX1; HBB; BLVRB; HBA2	7
	0.000215063	TP53 Regulates Metabolic Genes	TXN; PRDX2; PRDX1	3
	0.00031208	Nitrogen metabolism	CA2; CA1	2
	0.000451038	VEGFA-VEGFR2 Signaling Pathway	PRDX6; HBD; PRDX2; ERN1; TXN	5
	0.0160712	Transport of small molecules	CA2; CA1; HBA2; HBB	4
	0.0330351	Vitamin D Receptor Pathway	S100A4; S100A6	2
	0.0385681	Neutrophil degranulation	PRDX6; HBB; MIF	3
Control	0.0035665	Innate Immune System	IGLV10-54; DEFA5; CEP290; HBB	4
	0.0243428	Immune System	IGLV10-54; DEFA5; HBB; CEP290	4
